# Supplementary material for: AMPA receptor anchoring at CA1 synapses is determined by N-terminal domain and TARP γ8 interactions
Source: Nat Commun. 2021 Aug 23;12:5083. doi: 10.1038/s41467-021-25281-4 (PMC8382838; doi:10.1038/s41467-021-25281-4)
Supplement: Supplementary file 3 — Source Data [file 41467_2021_25281_MOESM3_ESM.xlsx]

## Sheet: Figure 1
Figure 1d - GluA2Q Rectification Index																	Figure 1f - GluA2Q ΔNTD Rectification Index
Untransfected	GluA2Q		Untransfected	GluA2Q + ΔNSF		Untransfected	GluA2Q + ΔPDZ		Untransfected	GluA2Q + A1ICD		Untransfected	GluA2Q CTD-null				Untransfected	GluA2Q ΔNTD		Untransfected	GluA2Q ΔNTD +ΔNSF		Untransfected	GluA2Q ΔNTD +ΔPDZ		Untransfected	GluA2Q ΔNTD +A1ICD		Untransfected	GluA2Q ΔNTD CTD-null
0.580428	0.200092		0.763251	0.154246		0.73272	0.449614		0.440375	0.257729		0.629821	0.467337				0.623234	0.251152		0.580973	0.293371		0.511795	0.365958		0.810273	0.480905		0.560884	0.192393
0.718904	0.243807		0.395322	0.137323		0.516524	0.120634		0.361682	0.116864		0.748085	0.21061				0.801083	0.352423		0.439086	0.35737		0.616191	0.230131		0.43243	0.466719		0.516888	0.0789712
0.769505	0.19018		0.722382	0.165503		0.624074	0.133298		0.466098	0.17652		0.650585	0.232431				0.545046	0.168102		0.904515	0.317342		0.490766	0.422723		0.692544	0.294912		0.63259	0.286651
0.553416	0.239473		0.674273	0.308314		0.727141	0.283456		0.421062	0.259884		0.299513	0.334815				0.540292	0.272984		0.28451	0.45374		0.732208	0.21215		0.514616	0.348578		0.643934	0.282266
0.542578	0.349674		0.67479	0.0875948		0.595907	0.271022		0.852348	0.343724		0.526045	0.196769				0.647393	0.324147		0.600921	0.431157		0.632593	0.474159		0.526206	0.427889		0.826395	0.107833
0.465411	0.123668		0.450977	0.26416		0.933939	0.250202		0.84217	0.152458		0.735922	0.332464				0.741462	0.139977		0.588709	0.342443		0.500264	0.310332		0.407483	0.371859		0.643594	0.153746
			0.710217	0.211156		0.220881	0.118002		0.575871	0.21461		0.480008	0.346681				0.530999	0.20646		0.414512	0.225155		0.484316	0.172363		0.55222	0.594913		0.646949	0.255841
			0.595762	0.368513		0.455527	0.268382		0.417191	0.0878873		0.556686	0.152255				0.544227	0.0772511		0.623226	0.467387		0.530286	0.192154		0.685563	0.409639		0.532723	0.120158
			0.763581	0.0843939					0.370264	0.0798824		0.648435	0.0695431				0.386323	0.0632625		0.655041	0.543861		0.467952	0.231616		0.456538	0.27981		0.58744	0.12001
			0.491032	0.109801					0.556578	0.0841311		0.598582	0.0923987							0.52109	0.355037		0.82965	0.250931					0.499893	0.141741
			0.63151	0.177513					0.215431	0.0625261		0.451716	0.0567658										0.413123	0.108473					0.629124	0.100018
									0.39013	0.173345		0.649689	0.172683										0.673822	0.322466					0.590133	0.06166
												0.64214	0.0736846																0.493153	0.210341
												0.939287	0.0934754																0.570197	0.0456266
												0.746254	0.0641649																0.776072	0.127937
Figure 1e - GluA2Q AMPAR EPSC (pA)																	Figure 1g - GluA2Q ΔNTD AMPAR EPSCs (pA)
Untransfected	GluA2Q		Untransfected	GluA2Q + ΔNSF		Untransfected	GluA2Q + ΔPDZ		Untransfected	GluA2Q + A1ICD		Untransfected	GluA2Q CTD-null				Untransfected	GluA2Q ΔNTD		Untransfected	GluA2Q ΔNTD +ΔNSF		Untransfected	GluA2Q ΔNTD +ΔPDZ		Untransfected	GluA2Q ΔNTD +A1ICD		Untransfected	GluA2Q ΔNTD CTD-null
38.404	52.2811		22.8719	37.6335		8.29969	12.2721		11.7957	46.1254		23.8428	28.0966				66.035	24.167		25.6857	11.3893		48.0421	21.3774		35.2325	29.7647		47.1119	36.8796
78.4353	97.8349		40.1281	40.0907		20.2449	23.7171		92.6642	75.6129		30.4955	39.5845				62.8948	32.5749		62.2727	53.9151		43.0334	49.3151		39.8675	19.9554		83.984	49.3178
81.7994	83.4546		26.8859	31.6489		13.5862	22.9988		19.3353	31.0523		14.1984	28.0965				35.3914	33.2431		43.0018	47.1541		68.9293	24.0719		42.0321	28.6231		77.4843	63.8856
40.4494	80.5197		20.2172	18.0708		20.4786	25.0691		32.9581	37.5054		33.6539	14.4828				24.0774	17.9085		30.6629	21.2606		37.6201	42.8598		41.0479	35.8381		62.5126	40.4377
24.5065	35.9879		27.918	47.2273		36.8809	53.4915		15.7906	46.5346		30.3365	34.3528				41.5291	19.3612		45.2704	40.1822		49.4928	17.2509		43.9398	36.0327		17.3627	22.9935
16.705	34.7717		22.4937	32.6772		23.9322	36.5704		21.211	39.7777		27.0761	33.6852				48.3485	35.6029		33.683	14.2782		199.988	120.017		26.2739	30.5204		56.5903	35.6321
7.07016	35.0486		38.4106	39.4291		29.1598	60.694		18.7398	22.4337		27.4747	44.4355				18.7546	17.1303		45.2811	27.1698		156.308	122.013		24.0784	17.7245		44.5296	14.6421
12.1276	18.5667		27.561	46.1464		28.3569	46.7535		49.5304	89.3377		72.3403	80.6685				29.5516	19.2586		29.6254	15.6703		110.359	106.413		76.4786	82.1681		45.5683	12.927
			45.385	79.0306		27.0686	30.9236		53.1823	33.4965		48.0853	57.1643				28.6154	17.7071		31.7477	45.473		71.0659	47.112		19.5836	22.1244		49.4861	35.855
			56.4096	108.46					31.7766	50.7185		55.7668	72.0245				42.0732	31.5518		38.7149	26.7802		48.2369	72.1224		37.4949	14.1707		50.5675	25.2561
			54.7932	50.2913					31.1987	47.0523		76.8685	73.497				25.3583	10.8808		27.7302	19.8697		144.825	96.174					50.7882	25.6491
									91.0742	135.901		96.2874	59.1813				55.6396	16.9528					118.529	71.3047					50.9739	27.8842
												72.293	161.66				57.4997	17.8895											54.2424	18.116
												35.3739	59.9777				32.2416	10.8246											36.1421	27.606
												81.5424	106.796																22.0095	16.4844
												108.829	92.5616
												95.7809	111.901
												28.9476	54.3832
												63.8826	125.47
												38.8401	36.6408

## Sheet: Figure 2
Figure 2b - GluA1 Rectification Index											Figure 2d - GluA1 ΔNTD Rectification Index
Untransfected	GluA1		Untransfected	GluA1 + ΔPDZ		Untransfected	GluA1 + ΔPDZ + tCKII				Untransfected	GluA1 ΔNTD +tCKII		Untransfected	GluA1 ΔNTD +ΔPDZ +tCKII
0.599426	0.385627		0.910574	0.387354		0.410657	0.263708				0.396237	0.309476		0.653955	0.586908
0.583027	0.276301		0.680515	0.661785		0.347907	0.378972				0.378566	0.277924		0.696807	0.723786
0.388314	0.237744		0.580608	0.335566		0.386265	0.266299				0.497025	0.329616		0.696848	0.546378
0.51126	0.399476		0.5974	0.385135		0.602847	0.533498				0.65918	0.538197		0.596246	0.435222
0.439006	0.452904		0.565375	0.273724		0.293359	0.231204				0.642511	0.657642		0.638345	0.700439
0.627536	0.440423		0.586437	0.349957		0.634314	0.0764035				0.556109	0.233638		0.403239	0.790742
0.526436	0.392623		0.632381	0.411776		0.604753	0.550639				0.548305	0.488921		0.668664	0.636497
			0.590723	0.488869		0.715582	0.448608				0.425529	0.458465		0.652431	0.354855
			0.52961	0.325411		0.949121	0.39527				0.837608	0.638842
			0.399668	0.283568		0.752216	0.694098				0.645691	0.554706
			0.672425	0.538109		0.594418	0.589399
			0.364778	0.101313		0.673596	0.479775
			0.642448	0.362659
Figure 2c - GluA1 AMPAR EPSC (pA)											Figure 2d - GluA1 ΔNTD AMPAR EPSC (pA)
Untransfected	GluA1		Untransfected	GluA1 + ΔPDZ		Untransfected	GluA1 + ΔPDZ + tCKII				Untransfected	GluA1 ΔNTD +tCKII		Untransfected	GluA1 ΔNTD +ΔPDZ +tCKII
27.657	28.0739		78.4573	99.6473		51.4177	171.886				54.5767	46.4999		13.0537	13.5602
21.9528	19.8106		62.2415	39.372		41.7201	108.561				92.6496	68.1606		13.4682	21.4646
30.7713	17.3246		51.0352	37.4572		44.1452	150.55				66.6533	135.798		14.2124	33.6331
20.3399	17.8947		65.6118	71.3861		62.1833	103.473				35.3596	23.7441		13.4188	32.9634
22.4538	15.3021		84.2072	51.7393		19.8839	34.4566				25.2445	25.1636		28.4527	32.2461
24.9903	14.7556		50.2251	60.9752		99.939	133.497				39.7909	43.8368		29.8189	57.6213
23.4327	24.1859		39.4719	63.4359		23.6551	72.6089				47.963	15.3776		45.0547	64.3604
			121.496	103.837		63.8093	74.3415				49.2457	10.7284		28.6094	63.2955
			76.3896	36.7115							20.6385	10.2698		17.1866	27.8198
			66.2915	22.702							66.5784	51.2331		10.6254	21.7098
			71.0963	41.0942										18.4123	69.4813
			16.7836	112.522										15.7461	47.1751
			19.7675	14.6505										42.4825	21.892
			47.4029	34.148										28.6094	63.2955
														17.1866	27.8198
														10.6254	21.7098

## Sheet: Figure 3
Figure 3b - GluA1 AMPAR Rescue (Normalised)											Figure 3c-e - GluA2 AMPAR Rescue (AMPAR EPSCs (pA))												Figure 3f-h - GluA1/2 AMPAR Rescue (AMPAR EPSCs (pA))												Figure 3i - GluA2 AMPAR Rescue (Normalised)												Figure 3j - GluA1/2 AMPAR Rescue (Normalised)
Untransfected	Cre		Untransfected	GluA1_γ8		Untransfected	GluA1_γ8 ΔPDZ				Untransfected	GluA2_γ8		Untransfected	GluA2_γ8 ΔPDZ		Untransfected	GluA2_γ8 ΔNTD ΔPDZ					Untransfected	GluA1_γ8/A2_γ8		Untransfected	GluA1_γ8/A2_γ8 ΔPDZ		Untransfected	GluA1_γ8/A2[A1NTD]_γ8 ΔPDZ					Untransfected	GluA2_γ8		Untransfected	GluA2_γ8 ΔPDZ		Untransfected	GluA2_γ8 ΔNTD ΔPDZ					Untransfected	GluA1_γ8/A2_γ8
1.03607	0.078139		0.384872	0.106531		1.46949	0.169727				-57.3459	-86.8473		-50.8254	-10.3682		-119.471	-5.97519					-108.032	-65.6707		-48.3993	-20.8277		-96.9583	-10.7361					1.00301	1.51901		0.770784	0.157237		1.4148	0.0707591					1.35058	0.820998
1.26611	0.117363		0.528659	0.566761		0.594779	0.0278006				-40.1762	-53.0395		-88.5551	-30.1908		-158.277	-4.25687					-61.4994	-89.5253		-69.8027	-10.6425		-93.2494	-7.39277					0.702703	0.927689		1.34297	0.457854		1.87434	0.0504104					0.76885	1.11922
1.59918	0.19821		0.452631	0.205794		0.416948	0.016314				-43.6945	-41.5774		-61.1725	-16.4521		-52.7321	-0.918326					-65.5964	-52.3737		-127.751	-20.5105		-76.9408	-3.64485					0.76424	0.72721		0.927701	0.249502		0.624461	0.0108749					0.820069	0.654762
0.709059	0.018772		0.789512	0.774563		0.553296	0.0743767				-78.8911	-13.4508		-21.6951	-8.11665		-72.1434	-2.16007					-46.5771	-42.4644		-96.5727	-21.0176		-67.8027	-3.62794					1.37985	0.235262		0.329013	0.123092		0.854333	0.0255799					0.582295	0.530879
1.58589	0.0369972		2.95813	0.874429		1.05935	0.062896				-6.87362	-31.9695		-33.8781	-21.1558		-19.5973	-9.10642					-62.419	-14.4687		-133.631	-25.3748		-88.3276	-8.21837					0.120223	0.559163		0.513772	0.320835		0.232075	0.10784					0.780346	0.180884
0.192027	0.0244955		0.961975	1.97505		0.934639	0.071835				-1.62994	-31.847		-88.2618	-24.3626								-98.3009	-106.656		-89.4641	-32.8896		-41.3213	-1.0515					0.0285086	0.55702		1.33852	0.369467								1.22893	1.33339
0.611656	0.0244986		0.811465	0.500209		0.821253	0.141426				-53.5376	-29.1069		-136.724	-41.1297								-104.706	-52.4036		-95.1407	-38.2838								0.936401	0.509094		2.07347	0.623746								1.30901	0.655136
			1.11276	0.772261		0.80174	0.0539833				-143.929	-25.1197		-46.4068	-31.4934								-64.9321	-32.4913		-128.485	-60.8938								2.51739	0.439357		0.703774	0.477608								0.811764	0.406197
						2.3485	0.211512				-125.624	-50.6347											-60.7075	-57.453		-178.013	-32.7863								2.19723	0.885628											0.75895	0.718263
											-20.0364	-45.4109											-55.4285	-59.0981		-67.7637	-36.858								0.350447	0.794262											0.692953	0.738829
																							-151.679	-144.372		-98.9614	-24.8091																				1.89625	1.8049
																										-105.007	-36.6255
																										-112.885	-30.9593
																										-85.6116	-5.64862
[truncated: 8 more columns]

## Sheet: Figure 4
Figure 4c - GluA1_γ8 Spine Enrichment						Figure 4e - GluA1 Spine Enrichment
GluA1_γ8	GluA1_γ8 ΔPDZ					GluA1	GluA1 ΔNTD
4.19823	0.682257					3.16151	2.80745
3.38406	0.52097					1.41305	3.12507
0.968994	1.10736					3.2794	1.34886
2.6679	0.753995					1.03	2.9277
1.06954	1.32654					1.93717	3.10955
3.49047	0.337515					2.87903	1.56768
1.73566	0.810846					0.682064	1.77234
3.14623	1.19021					1.60881	1.89367
6.77078	0.716717					0.739419	3.81406
4.05113	0.881224					2.05819	4.02951
5.75951	1.73627					1.66461	1.70357
2.59332	0.788258					2.07077	1.6317
3.19438	0.652026					1.17639	2.26546
1.72464	0.858052					0.78342	0.325672
2.80461	1.00492					5.28354	1.46889
3.10542	1.53988					1.48334	0.691527
2.63954	0.816947					4.01446	0.754725
1.50761	0.454997					3.49661	0.340673
2.64692	0.623138					1.795	1.7467
2.71486	1.5825					1.3715	0.70205
5.48348	0.876033					1.53885	0.95992
2.67754	0.55907					1.93855	1.48286
5.5109	1.03796					2.0629	1.56397
2.40764	2.40352					1.6452	0.490879
2.3433	0.993406					1.31324	1.15954
1.82002							0.82239
1.21647							1.02333
0.237822							0.891396
0.819195							1.07514
2.02725							2.23882
2.89145							3.36854
3.66309							2.51501
1.01681							2.25612
4.95552							3.16305
							2.09915

## Sheet: Figure 5
Figure 5d - Spine enrichment							Figure 5i - Synaptic area [µm2]						Figure 5j - Density [Localisations/µm2]						Figure 5k - Area Bassoon vs GluA1						Figure 5l - Area Bassoon vs GluA2
GluA1 fl	GluA1 ΔNTD	GluA2 fl	GluA2 ΔNTD				GluA1 fl	GluA1 ΔNTD	GluA2 fl	GluA2 ΔNTD			GluA1 fl	GluA1 ΔNTD	GluA2 fl	GluA2 ΔNTD			GluA1 fl	Bassoon (GluA1)	GluA1 ΔNTD	Bassoon (GluA1 ΔNTD)			GluA2 fl	Bassoon (GluA2)	GluA2 ΔNTD	Bassoon (GluA2 ΔNTD)
4.7639	1.27483	3.38025	1.7625				0.107576	0.111787	0.236552	0.25857			3504.51	2424.26	2921.13	2869.63			0.107576	0.0668576	0.111787	0.061808			0.236552	0.0892171	0.25857	0.28168
2.32575	2.56345	2.64215	0.631407				0.147314	0.18822	0.102822	0.302216			2559.16	3729.68	4201.42	2385.71			0.147314	0.147034	0.18822	0.126182			0.102822	0.0649428	0.302216	0.2992
3.73042	1.27776	2.63813	1.25455				0.0466703	0.563101	0.101938	0.161634			6620.91	2070.68	3404.01	4083.3			0.0466703	0.0417579	0.563101	0.331911			0.101938	0.197354	0.161634	0.0964307
2.8984	1.24317	1.77532	1.11526				0.163942	0.278642	0.0998998	0.17587			2372.79	1912.85	4714.72	4827.43			0.163942	0.0649751	0.278642	0.110489			0.0998998	0.198247	0.17587	0.0594656
2.54004	2.1871	3.19774	1.21549				0.126128	0.202955	0.0638378	0.26786			3433.02	2197.53	6986.45	4229.82			0.126128	0.140699	0.202955	0.177955			0.0638378	0.0567732	0.26786	0.220067
2.75803	1.59722	1.38714	0.878947				0.177851	0.328676	0.0892859	0.323778			2367.14	1551.68	2699.2	1751.2			0.177851	0.20696	0.328676	0.16046			0.0892859	0.128576	0.323778	0.1837
2.37086	3.55556	2.11102	1.05163				0.120121	0.227269	0.150788	0.143116			5844.1	932.816	2924.64	6428.34			0.120121	0.113909	0.227269	0.102786			0.150788	0.118852	0.143116	0.133627
2.84651	1.59064	2.91513	2.41667				0.177637	0.528485	0.172142	0.359091			3591.59	2881.82	2898.76	4093.67			0.177637	0.161443	0.528485	0.280374			0.172142	0.195277	0.359091	0.3136
3.51683	3.53574	0.913857	1.33746				0.127402	0.26742	0.219388	0.266493			2935.59	1768.75	2197.02	2037.58			0.127402	0.097129	0.26742	0.116557			0.219388	0.109936	0.266493	0.197405
4.42399	1.70189	3.14385	1.51744				0.260859	0.222865	0.236993	0.106428			3764.49	3845.38	2422.01	3175.87			0.260859	0.222805	0.222865	0.149869			0.236993	0.087529	0.106428	0.138636
2.05578	2.09628	2.58311	1.35605				0.218286	0.116833	0.434215	0.1315			2395.93	4211.13	3689.41	5307.97			0.218286	0.212005	0.116833	0.129243			0.434215	0.359953	0.1315	0.103677
2.24059	0.796838	2.28797	0.857143				0.19533	0.290824	0.55328	0.143322			4172.42	3410.99	3717.83	2030.39			0.19533	0.1372	0.290824	0.226955			0.55328	0.356077	0.143322	0.198448
2.50561	4.42105	2.05357	1.12157				0.182574	0.437126	0.196794	0.100312			2590.73	1301.68	2352.71	2302.81			0.182574	0.122333	0.437126	0.316978			0.196794	0.0721732	0.100312	0.184486
3.86879	1.93572	1.52232	1.80272				0.230283	0.233336	0.215602	0.459822			2414.42	1928.55	2346.92	969.941			0.230283	0.118983	0.233336	0.108771			0.215602	0.129341	0.459822	0.534779
3.72668	3.85665	1.31778	2.54546				0.193229	0.562133	0.178688	0.392006			5061.35	2154.29	4158.08	1581.61			0.193229	0.0940405	0.562133	0.482737			0.178688	0.149306	0.392006	0.416069
2.4362	1.27826	1.43525	1.98338				0.120478	0.324682	0.360635	0.114384			3087.71	4040.88	3138.91	1477.48			0.120478	0.102953	0.324682	0.129461			0.360635	0.567533	0.114384	0.181506
5.12484	2.71174	2.01799	2.2757				0.0992754	0.526547	0.413162	0.268251			3203.21	2265.71	3156.15	1964.58			0.0992754	0.0794603	0.526547	0.266821			0.413162	0.37852	0.268251	0.21033
3.86374	1.43354	1.73395	1.69825				0.11821	0.221321	0.169831	0.239667			2867.78	5037.94	4015.76	980.526			0.11821	0.0987873	0.221321	0.129522			0.169831	0.272844	0.239667	0.19408
1.9321	5.14904	0.919048	1.56561				0.0880277	0.105249	0.276669	0.435677			14234.2	7392.01	1687.94	1351.92			0.0880277	0.074379	0.105249	0.0766374			0.276669	0.156346	0.435677	0.34586
3.46038	3.35058	2.66041	1.49809				0.219033	0.331842	0.196864	0.161696			1670.98	2697.06	2128.37	1360.58			0.219033	0.173017	0.331842	0.281231			0.196864	0.161643	0.161696	0.133219
4.61969	1.98571	2.09214	1.20424				0.0693672	0.287357	0.182828	0.213992			5535.76	3121.55	6421.32	1827.17			0.0693672	0.0597435	0.287357	0.144986			0.182828	0.210303	0.213992	0.0897318
3.56658	1.94558	1.20405	1.16071				0.125064	0.344443	0.178366	0.156003			5405.25	1138.07	2763.98	2365.34			0.125064	0.1207	0.344443	0.181846			0.178366	0.0837334	0.156003	0.26547
3.93732	2.83918	1.85923	1.54546				0.129458	0.267828	0.315842	0.574913			6612.21	3782.28	2038.99	664.449			0.129458	0.113867	0.267828	0.173964			0.315842	0.257191	0.574913	0.519828
3.29645	2.58736	1.89462	2.27273				0.220763	0.261524	0.227765	0.259261			3682.67	2041.87	3420.19	2044.27			0.220763	0.111529	0.261524	0.163017			0.227765	0.336576	0.259261	0.189176
2.42158	5.11979	1.81825	1				0.193945	0.305711	0.12514	0.228914			2861.64	1550.48	6352.9	1153.27			0.193945	0.0953368	0.305711	0.225504			0.12514	0.177707	0.228914	0.212184
1.31564	2.51724	1.28483	2.14694				0.0732077	0.211118	0.279826	0.173128			5013.14	4935.63	3044.75	2466.38			0.0732077	0.223686	0.211118	0.188613			0.279826	0.326031	0.173128	0.150997
1.40354	2.05691	1.03617	3				0.211478	0.180541	0.177816	0.154102			6251.25	4769.01	4380.94	1609.32			0.211478	0.22471	0.180541	0.112441			0.177816	0.144113	0.154102	0.17006
2.83794	4.07525	1.3472	3.27658				0.194767	0.184711	0.118349	0.267587			8194.42	5684.55	12446.2	1842.39			0.194767	0.116691	0.184711	0.204642			0.118349	0.172225	0.267587	0.292751
6.55	1.01908	3.31366	1.63612				0.158592	0.184448	0.204151	0.146626			4205.77	5860.73	2356.1	907.071			0.158592	0.16172	0.184448	0.105507			0.204151	0.227272	0.146626	0.180065
1.50317	1.2015	3.36359	2.44705				0.117539	0.258277	0.290403	0.320753			7274.18	5761.25	1807.83	3491.79			0.117539	0.153683	0.258277	0.167517			0.290403	0.330026	0.320753	0.256683
3.12319	4.63125	3.7912	0.936612				0.0891867	0.250919	0.403081	0.266944			5079.23	4901.98	2766.19	3656.2			0.0891867	0.114075	0.250919	0.214062			0.403081	0.470813	0.266944	0.267362
2.17628	2.95994	1.33171	1.87499				0.157634	0.255085	0.219953	0.33967			8989.15	7040.79	3146.13	4257.07			0.157634	0.140681	0.255085	0.116809			0.219953	0.277547	0.33967	0.249008
5.11751	3.49425	1.86111	0.609593				0.128866	0.307861	0.241827	0.497458			7891.94	4112.25	2402.55	2394.17			0.128866	0.142857	0.307861	0.137676			0.241827	0.194459	0.497458	0.388655
4.18974	1.8912	5.52353	3.14632				0.0777265	0.392609	0.15678	0.254581			3859.69	2315.28	5485.4	4878.61			0.0777265	0.141977	0.392609	0.0984815			0.15678	0.314727	0.254581	0.213175
2.37562	5.2845	4.97693	2.90525				0.118218	0.283107	0.087403	0.577396			3730.41	2359.53	6510.07	1537.94			0.118218	0.188702	0.283107	0.108598			0.087403	0.128856	0.577396	0.395255
5.54366	2.36527	3.6865	2.16795				0.108465	0.372743	0.148617	0.468441			1825.47	3484.98	2455.98	2901.11			0.108465	0.135786	0.372743	0.118625			0.148617	0.237506	0.468441	0.391716
3.90974	1.60553	3.70833	2.45231				0.149125	0.189426	0.151821	0.459344			2749.38	3251.93	7344.2	4856.92			0.149125	0.126357	0.189426	0.108095			0.151821	0.101406	0.459344	0.379566
1.58111	1.64269	2.61205	1.30509				0.0393124	0.320444	0.130487	0.165099			18009.6	3357.84	7740.26	4233.83			0.0393124	0.107625	0.320444	0.248106			0.130487	0.0958974	0.165099	0.193947
1.17895	1.8506	6.23306	2.33458				0.137301	0.209198	0.136465	0.258215			3117.23	2127.18	6895.52	2319.78			0.137301	0.174089	0.209198	0.183355			0.136465	0.216469	0.258215	0.102573
1.23954	1.79655	3.75193	0.638532				0.144455	0.103493	0.30317	0.317195			2062.93	4415.76	3047.8	3010.77			0.144455	0.160024	0.103493	0.0857913			0.30317	0.274821	0.317195	0.129993
1.07434	2.23818	1.52225	1.30328				0.13649	0.286637	0.340463	0.238145			5700.06	2951.47	3357.19	1822.42			0.13649	0.191538	0.286637	0.195942			0.340463	0.241572	0.238145	0.191349
3.02715	4.08251	1.03211	1.90909				0.0991828	0.287754	0.214886	0.226888			9225.39	3322.28	2908.52	1251.72			0.0991828	0.164263	0.287754	0.150311			0.214886	0.185859	0.226888	0.133602
1.42905	2.09146	2.26025	1.15817				0.0959736	0.0956017	0.215438	0.310509			5209.77	4163.1	2548.29	2160.97			0.0959736	0.067016	0.0956017	0.114138			0.215438	0.161288	0.310509	0.168923
3.24118	4.82835	2.04663	1.35827				0.0855267	0.43554	0.261912	0.383803			6512.59	2989.39	3146.1	1089.1			0.0855267	0.0769278	0.43554	0.29561			0.261912	0.232171	0.383803	0.178952
1.86064	2.16145	2.84456	2.05714				0.237675	0.231387	0.333655				3525.83	1845.39	3275.84				0.237675	0.286258	0.231387	0.140621			0.333655	0.405959
2.07841	1.66844	2.85222	1.64943				0.0820627	0.22667	0.23158				3326.72	1676.44	2262.72				0.0820627	0.098332	0.22667	0.173334			0.23158	0.246148
2.58832	1.74294	1.48682	1.09482				0.214731	0.258735	0.144328				2235.36	788.452	4212.64				0.214731	0.229465	0.258735	0.212071			0.144328	0.141237
1.12624	0.688158	3.38462	1.56704				0.0810048	0.494256	0.136127				3098.58	2134.52	2710.69				0.0810048	0.0817564	0.494256	0.340051			0.136127	0.0881952
3.1658	5.00069	4.27979	1.91726				0.175606	0.415297	0.144361				1993.1	763.309	3338.86				0.175606	0.102759	0.415297	0.344005			0.144361	0.131227
1.62142	2.72053	3.01525	1.52224				0.125807	0.319396	0.164378				3195.37	607.396	4471.41				0.125807	0.175285	0.319396	0.326899			0.164378	0.100208
1.06289	3.46203	1.68998	1.64434				0.156573	0.283157	0.489433				1532.83	1423.24	2298.58				0.156573	0.160117	0.283157	0.171781			0.489433	0.400675
2.47316	5.04175	2.6904	2.98523				0.0683509	0.216611					10095	1828.16					0.0683509	0.0827349	0.216611	0.121861
2.48556	3.51223	4.22727	3.64662				0.191035	0.429617					2350.35	1589.79					0.191035	0.120142	0.429617	0.337056
2.28349	2.42737	3.26415	1.58825				0.121928	0.560538					1369.66	1630.58					0.121928	0.12041	0.560538	0.351956
2.89073	2.85937	2.17377	3.50141				0.312081	0.451594					3813.11	1552.28					0.312081	0.239043	0.451594	0.206807
2.95176	3.71345	1.40678	1.78675				0.31281	0.555748					2455.16	1304.55					0.31281	0.297306	0.555748	0.261199
3.33606	1.92319	2.75124	4.18021				0.325333	0.186144					1088.12	2702.21					0.325333	0.212257	0.186144	0.111288
2.02525	2.75145	3.88791	2.45238				0.18028	0.184007					2207.68	2635.78					0.18028	0.0796387	0.184007	0.0859447
1.37441	1.07692	2.41934	1.19033				0.204503	0.274618					9100.11	2232.19					0.204503	0.190342	0.274618	0.197249
1.21897	0.969072	1.23444	4.14493				0.174568	0.353768					2130.97	3199.84					0.174568	0.15327	0.353768	0.195262
4.76466	1.20293	1.69211	2.99384				0.213314	0.479862					2869	1333.72					0.213314	0.206189	0.479862	0.360022
2.22957	3.24748	3.62805	1.79879				0.334862	0.509801					4643.7	2134.17					0.334862	0.197271	0.509801	0.295548
1.11321	2.00429	3.34886	2.28269				0.185864	0.489031					2561.01	2230.94					0.185864	0.125624	0.489031	0.347792
1.57265	1.32716	3.78781	3.88443				0.239577	0.484297					3268.27	2093.76					0.239577	0.148614	0.484297	0.370972
3.48766	1.47892	0.902986	1.5987				0.0769735	0.389232					3455.73	2134.97					0.0769735	0.108975	0.389232	0.176393
0.901149	1.21164	1.58671	1.63542				0.174318	0.284199					4824.52	3666.44					0.174318	0.0700579	0.284199	0.28866
1.58214	1.58732	1.59372	2.14119				0.0859148	0.14127					3992.33	3765.83					0.0859148	0.0678338	0.14127	0.0787902
1.44833	0.877504	1.04505	2.46815				0.214858	0.348943					3351.06	736.51					0.214858	0.124568	0.348943	0.271895
2.04784	0.890827	1.05775	4.20964				0.0836439	0.546729					3921.39	1262.05					0.0836439	0.131111	0.546729	0.378057
3.36071	0.941189	1.28216	1.51282				0.16073	0.583966					3950.72	893.888					0.16073	0.0990588	0.583966	0.473861
2.56216	2.00191	1.37594	0.884164				0.148005	0.289841					2912.07	1883.79					0.148005	0.186038	0.289841	0.17428
3.58864	2.57666	2.02991	1.73552				0.12456	0.580334					4222.86	744.398					0.12456	0.0726178	0.580334	0.320203
1.88412	2.75652	1.77541	3				0.12549	0.564994					4669.68	736.292					0.12549	0.105762	0.564994	0.432496
6.27841	1.22393	0.602715	2.00845				0.150585	0.414385					2204.74	1361.05					0.150585	0.123805	0.414385	0.225617
3.36683	2.29889	3.43979	1.76665				0.224804	0.379769					3189.44	2443.59					0.224804	0.302189	0.379769	0.274005
4.54391	3.59487	1.02495	1.60766				0.209631	0.422596					5547.84	1850.47					0.209631	0.102901	0.422596	0.148319
2.19076	1.1281	1.04389	1.92687				0.331039	0.49678					2646.21	2385.36					0.331039	0.220335	0.49678	0.391945
6.96595	3.06943	4.35294	1.29767				0.394468	0.162515					1574.27	1815.22					0.394468	0.256346	0.162515	0.128503
6.00911	2.11102	3.21579	2.60141				0.0776227	0.308283					10216.1	1456.45					0.0776227	0.0901561	0.308283	0.135233
3.70403	1.61411	2.43848	1.63324				0.196942	0.344263					1086.61	1798.04					0.196942	0.159031	0.344263	0.154578
6.58674	3.37999	1.28216	1.74476				0.0771686						3835.76						0.0771686	0.0680259
4.72325	1.1064	3.2512	2.81741				0.0973281						5692.08						0.0973281	0.0814303
4.19761	5.37255	3.2228	4.2029				0.177516						2360.36						0.177516	0.283688
5.42105	4.91952	3.86324	1.83543				0.099606						6355.04						0.099606	0.122994
2.71502	2.64965	3.41803	1.40383				0.15947						11325						0.15947	0.186809
3.69869	0.978418	1.83288	1.68				0.189047						2004.8						0.189047	0.255877
4.9418	5.66542	3.89673	1.04491				0.195721						3842.21						0.195721	0.236599
5.42763	1.81436	4.74101	0.680533				0.201025						1497.33						0.201025	0.189975
3.1601	2.12198	2.28748	2.42239				0.0829839						6133.72						0.0829839	0.0449487
4.75723	4.38932	3.1016	2.7111				0.243511						2279.16						0.243511	0.287215
5.83243	2.50846	3.47812	1.47071				0.167921						3769.64						0.167921	0.123255
5.47715	2.09703	3.18285	1.83667				0.228192						2589.93						0.228192	0.217228
3.90779	2.18155	3.94244	2.36842				0.151082						3355.78						0.151082	0.161035
1.41233	1.87534	3.26935	1.52381				0.453247						3155.02						0.453247	0.266084
4.16229	2.74575	2.51212	1.00626				0.361497						1081.61						0.361497	0.263944
3.69491	2.36257	3.83207	1.86298				0.365101						1744.72						0.365101	0.294613
6.2429	4.49178	3.07945	0.567533				0.200147						2972.82						0.200147	0.106923
4.65135	3.57716	1.43461	1.44508				0.41093						3725.69						0.41093	0.323183
3.05615	3.74623	1.53502	2.43611				0.382065						1533.77						0.382065	0.198493
4.73843	4.97665	2.96457	3.81958				0.172437						2238.5						0.172437	0.163951
2.83961	2.51111	4.5073	1.36303				0.130254						5489.27						0.130254	0.144226
5.41402	1.36817	3.98916	1.86529				0.340523						1283.32						0.340523	0.212103
3.40121	5	3.24182	1.03537				0.215863						3715.32						0.215863	0.146652
2.75	5.32258	3.19684	2.05263				0.146747						4150.01						0.146747	0.152763
2.99306	1.39319	2.31868	1.18193				0.114561						3177.34						0.114561	0.1032
3.67329	4.42857	3.85508	2.19852				0.429747						2287.39						0.429747	0.302896
2.13903	4.3	2.32806	1.71321				0.422962						3997.99						0.422962	0.235624
1.13433	2.0469	2.6276	2.98832				0.265975						2819.81						0.265975	0.275287
5.5	2.38619	1.78218	3.86499				0.251229						3220.17						0.251229	0.186658
3.28146	1.13213	3.08443	3.70609				0.186875						5040.81						0.186875	0.0970164
5.27462	1.67479	6.21622	1.48551				0.371144						2389.91						0.371144	0.192555
3.15291	2.38354	1.04202	1.8628				0.311463						1496.17						0.311463	0.151118
6.8	1.78767	2.89491	3.95734				0.163173						4970.18						0.163173	0.114548
6.68579	6.11073	1.4776	2.89491
1.75965	3.48747	3.54356	1.4776
1.73875	3.01435	2.29382	3.53059
3.96916	1.58137	1.57884	0.871428
1.33961	3.38776	3.57548	2.31386
1.79066	1.83553	2.4695	3.12632
1.25281	3.45731	2.3617	3.49503
1.19269	2.47294	1.83346	1.30208
3.16355	3.09311	4.1255	1.26551
2.13061	1.16333	0.848577	0.996805
1.15439	2.78975	1.19381	1.29595
3.94689	2.00239	1.4686	1.42424
2.62889	2.63985	1.0316	2.55149
3.21277	2.2028	1.50577	1.10233
1.29359	3.76714	1.1488	2.08175
2.54651	2.05145	2.03293	1.46828
2.70593	1.089	1.08494	0.785671
1.60479	2.41291	0.966702	3.23999
5.40522	0.88379	1.22206	1.09647
4.39791	1.06936	1.32367	3.29291
1.34162	3.09228	1.49853	1.20408
5.37926	0.450818	1.4231	2.65193
4.12569	1.61324	1.45024	1.20476
4.5635	1.58283	4.00559	1.84917
2.68947	1.25072	1.26042	2.29357
6.47675	0.537313	1.50218	1.41172
2.6781	1.65576	1.78879	1.29277
1.20213	1.73172	1.74047	1.26044
2.79002	1.17155	2.30001	1.3275
1.56903	2.39286	1.95972	3.23077
1.46487	2.25788	4.55251	1.31658
1.98044	1.30801	2.45143	2.04878
1.00197	5.42689	1.9085	1.76595
2.04	3	1.79853	1.77625
2.4342	2.5608	1.23836	2.36923
3.88259	2.29657	1.22512	0.815
2.29736	3.70636	1.71729	2.1454
1.35102	1.51084	1.84502	2.08064
1.51351	2.78948	2.62526	1.40466
3.35264	1.55493	1.45219	1.2484
3.18419	2.53751	1.56225	3.16756
4.13128	2.62832	1.35378	1.7522
6.60533	1.48721	1.21695	1.86449
1.28486	1.20023	1.74209	2.34328
4.31488	0.977	1.7076	3.14479
1.08853	2.1914	2.92045	1.661
6.38653	1.40953	1.76052	2.48419
4.78893	1.6984	2.02047	2.19691
2.6939	2.5309	3.25926	2.6077
2.50456	1.75144	3.06575	2.08837
3.2223	1.01339	1.60513	2.5599
3.47964	2.14475	2.43881	1.37903
1.44706	2.84746	1.54698	2.12544
1.19836	2.50373	2.10098	2.27433
1.56654	1.21429	1.84587	1.59892
5.09976	4.46732	1.60506	1.22112
2.54843	1.63293	2.12887	1.99658
1.20416	1.19658	1.90648	1.92655
4.68441	3.00751	1.36292	1.76916
4.99872	1.30919	2.94001	1.46589
6.80023	2.84343	1.51771	2.13002
1.93674	1.47137	2.15595	1.91347
3.49086	4.03632	1.25724	1.73684
0.956963	1.37796	1.88315	2.11389
2.94794	1.89244	1.60305	1.12664
3.58475	1.60744	1.75459	2.54546
1.95415	1.9565	2.74246	2.58315
2.24381	1.72089	3.8665	1.14834
2.96191	2.05302	3.48918	2.63343
1.06349	1.81772	1.58747	2.37929
1.61273	1.32024	1.21983	2.46939
2.69658	2.50566	1.6953	2.10448
2.10667	1.64172	3.49455	1.44901
1.38729	4.51183	4.00518	1.43314
1.78735	3.59826	3.68205
1.52206	3.18975	3.55937
3.08751	1.23628	4.41155
0.660882	1.86044	3.47198
3.83913	1.09779	3.29591
3.71187	2.00195	4.36143
1.82973	2.25943	2.8995
2.51803	3.96375	1.96781
1.19638	1.43577	2.40111
1.4713	0.627799	1.82025
5.24306	0.736773	2.14487
1.56923	2.41437	3.19008
1.69912	3.38032	5.16642
5.17401	2.59041
1.72116	4.37429
3.92233	3.69868
0.923573	4.46276
1.54735	1.6791
1.49238	3.33124
1.13014	2.45986
2.89597	2.00239
2.95971	2.09958
2.05749	3.31579
0.826114	4.95455
1.89258	3.58788
1.52075	2.46978
2.88623	2.4359
1.99588	2.03131
2.14863	1.74641
2.5438	1.78173
2.9314	1.96704
5.15334	1.74417
1.22476	5.04794
2.26551	1.05178
1.16206	1.46123
2.92881	1.91071
2.49223	3.14703
0.940963	2.13359
2.23834	2.39754
2.06564	2.75335
1.89152	2.81925
2.41567	1.2125
1.9999	3.3956
1.47207	1.84624
3.074	2.15275
1.10888	1.87008
6.02057	2.25548
4.46757	1.39155
4.36067	2.35897
1.60111	1.28736
2.49091	5.32753
1.87291	3.49904
1.54125	3.46644
6.05956	4.65019
3.46728	2.84076
2.91354	1.44297
1.51816	5.74432
1.60924	2.40118
1.96689	2.34351
1.98228	2.31138
1.66895	0.94348
1.50679	1.64743
6.82773	1.65311
1.55236	4.65564
1.85238	1.85629
1.76326	1.82167
1.46185	2.34796
6.25438	2.59383
1.43579	2.33983
1.19748	1.19034
1.47968	1.31657
1.62484	2.38727
1.53406	2.04907
2.96636	5.64276
1.30967	3.71359
1.5	1.76575
1.64422	2.54302
1.62119	1.93718
1.31766	1.55946
1.70843	2.41072
1.83193
1.714
1.51749
1.19754
5.39813
3.02857
1.06922
1.90285
1.62068
2.11786
1.97297
1.95536
2.08547
4.77303
1.17397
2.44113
2.05099
1.35238
1.21375
2.07402
1.72926
2.04188
1.18397
1.18047
1.03101
2.07308
1.22405

## Sheet: Figure 6
Figure 6b - Nanodomains/synapse						Figure 6c - Nanodomain Diameters [nm]						Figure 6d - Nanodomain Localisations/nanocluster						Figure 6e - Nanodomain Densities [Localisations/µm2]
GluA1 fl	GluA1 ΔNTD	GluA2 fl	GluA2 ΔNTD			GluA1 fl	GluA1 ΔNTD	GluA2 fl	GluA2 ΔNTD			GluA1 fl	GluA1 ΔNTD	GluA2 fl	GluA2 ΔNTD			GluA1 fl	GluA1 ΔNTD	GluA2 fl	GluA2 ΔNTD
1	0	2	2			91.9084	87.9862	77.9152	78.274			111	52	74	43			479901	226076	278670	354248
0	2	0	0			60.8813	69.7891	81.5617	69.7064			44	36	35	45			509840	898183	189950	258751
1	4	1	0			98.0899	147.153	73.6403	54.1658			38	61	74	41			156054	95774.7	348391	280631
1	1	0	1			93.6336	122.096	63.4389	76.024			44	38	35	44			208663	209127	410226	419505
0	1	1	1			48.1633	112.256	99.6499	88.8835			27	33	33	35			1.10272e+06	107175	133865	130235
1	2	1	3			87.5435	97.4274	93.1215	117.996			38	55	47	26			331121	241919	165192	105216
1	0	1	1			75.8059	83.6776	63.4393	92.4051			62	57	28	36			273717	307718	322801	96000
1	5	1	3			123.598	34.535	88.3809	36.4849			61	38	30	32			120008	1.78414e+06	178681	1.71056e+06
1	0	1	2			147.754	122.398	107.35	75.3266			81	39	45	49			115821	75068	123409	229995
3	2	1	1			93.6924	38.8914	70.8904	67.2203			42	31	28	30			351841	886357	268206	308393
1	0	2	1			87.4051	87.1429	58.8622	72.8541			46	35	42	44			188519	222905	776638	224704
1	1	4	1			55.1398	94.5231	97.5149	108.504			40	47	41	100			663113	193723	125748	203886
1	2	1	1			77.7818	98.7138	88.8374	60.8931			31	99	33	35			211578	194363	134200	353122
1	1	1	0			55.9498	74.5855	137.32	114.783			49	27	43	97			575524	84169.7	90777.8	197874
0	4	1	2			90.4304	48.5179	87.538	42.9259			37	38	73	44			257323	587940	111569	901919
1	2	1	0			66.8547	70.3605	83.273	33.7871			45	40	39	48			677195	171469	199340	2.65439e+06
1	3	4	2			84.52	41.7539	119.964	68.6414			37	30	39	32			211606	659208	87760.9	301891
2	1	1	1			64.6721	88.7221	59.5452	86.3981			32	52	36	40			427239	433353	514039	114729
2	2	1	2			37.8134	111.52	69.8436	55.6974			32	27	52	38			1.6531e+06	69012.2	294470	418844
1	3	2	0			42.8349	102.512	92.3328	54.8533			31	49	40	39			1.01882e+06	136221	170525	370233
1	2	1	1			68.0905	145.777	107.06	59.6487			37	69	67	39			299190	82342.3	81667.2	529985
1	0	0	1			107.845	65.1805	106.837	114.337			71	56	38	39			146009	308800	111944	94900.9
0	1	3	0			59.7048	48.2518	82.8571	112.006			87	36	41	49			1.03077e+06	340444	146205	102313
2	1	1	0			66.6024	75.1833	73.6465	144.446			56	39	30	49			315612	356281	243400	55866.5
0	2	0	1			115.274	121.976	101.758	109.446			82	63	39	41			217492	74174.2	162857	123953
0	2	3	0			58.6715	61.6187	105.724	53.3248			50	33	33	83			455242	393317	112654	431391
2	3	1	0			49.9296	109.125	126.236	50.5327			30	90	50	35			667951	304570	92191.1	528777
2	1	2	1			39.9856	100.615	51.2366	78.8877			28	35	41	30			1.17546e+06	122551	705889	154285
1	1	1	0			76.8443	101.865	110.114	85.0891			122	56	41	55			493794	135727	60301.3	381218
2	3	0	3			119.717	60.8495	92.6163	78.0212			189	32	34	41			139977	536801	115789	154502
2	2	2	2			48.9247	104.78	79.5861	78.1126			41	87	45	36			919261	116394	185837	299877
1	3	1	2			63.4902	38.156	116.198	95.9989			68	39	73	63			799543	1.01195e+06	162794	301620
2	3	2	4			90.3817	53.2462	72.3752	76.7588			34	33	32	37			260610	625376	222646	488957
1	1	2	1			60.7358	62.4441	58.1799	57.0472			48	30	33	30			276376	286802	464224	587746
1	1	0	0			59.3178	89.8727	92.727	48.5206			54	26	42	36			799869	229673	158563	794959
1	1	1	2			64.8906	87.1693	69.4947	86.7827			97	52	38	50			544467	127076	291807	118652
1	1	2	4			75.1785	89.4449	66.1693	113.839			58	80	67	28			336320	325309	773767	130729
1	1	1	1			75.0287	106.544	78.4299	156.728			40	36	82	87			292366	214340	453650	111636
1	0	1	1			92.1605	83.692	94.0904	101.335			72	76	37	30			294722	165573	167251	217319
2	1	2	1			138.228	72.3991	93.6688	63.5873			50	38	35	33			71548.8	141941	264751	301370
1	1	5	1			41.1649	96.7765	98.3378	89.5175			43	43	35	55			706492	61466.4	215865	195612
0	2	2	1			30.3487	121.988	89.7379	95.6809			36	41	66	35			1.07172e+06	51400.5	184237	186138
2	1	0	1			81.9177	70.3108	83.7062	57.4792			45	33	39	45			316815	580576	211710	450751
3	0	0	1			86.757	68.7493	89.8733	92.6492			37	49	37	28			276155	752792	112259	196833
0	2	2				55.7968	82.8766	56.7136	61.1896			35	36	35	44			474590	239757	761491	588570
1	2	2				49.1253	63.1004	73.4429	96.1268			37	36	37	28			712774	204903	302593	270422
1	1	3				64.4185	74.1185	49.8286	87.5253			27	47	33	35			446824	324569	725030	575272
0	2	0				86.1	108.489	65.777	104.881			60	97	36	45			417311	355421	517846	60577
2	0	0				73.6703	43.9058	51.5378	32.8899			49	30	44	39			536691	898115	484792	1.91206e+06
0	1	1				68.757	70.3565	61.9638	78.5938			51	53	43	33			406609	690584	484152	189143
1	2	1				58.8525	57.9403	73.2863	64.8132			40	32	35	43			490538	661731	288951	407972
1	1					95.4294	98.9083	95.7132	110.7			42	92	47	39			188327	282332	186023	97145.8
1	2					130.541	57.4774	68.5271	41.1802			166	33	32	35			272532	506031	508458	1.1188e+06
0	2					75.224	57.848	85.7432				40	30	37				470899	521145	192783
2	3					134.53	48.526	78.2785				83	43	38				141175	868645	202349
2	0					163.204	111.588	43.5399				41	156	31				96484.2	233493	435986
1	1					37.9465	109.765	92.1137				30	46	29				1.16368e+06	197061	179581
1	1					113.044	102.762	56.1252				41	39	41				123155	123289	595089
2	2					55.8896	82.7379	112.655				36	42	38				507263	201596	130528
1	4					57.7737	44.8752	113.429				50	45	86				779917	1.48043e+06	93497.1
1	0					76.8439	65.9988	68.9373				43	39	40				173512	647238	398998
3	3					77.6143	68.1372	112.364				30	31	48				222155	552335	232042
1	4					102.894	56.4739	59.8574				32	25	33				122340	309952	227691
2	3					52.762	68.6576	107.194				31	29	52				571832	287515	124684
1	2					45.7372	82.1637	74.3164				26	48	41				710612	267245	232250
1	4					43.8998	114.686	92.924				37	53	35				464417	110926	241888
1	1					138.141	60.0624	62.7432				33	30	36				84857.8	461899	252028
1	1					98.3981	73.4279	101.609				73	38	87				228155	256114	321438
1	3					109.911	65.9892	97.3602				81	46	49				191925	617965	190217
1	1					122.048	81.9746					91	36					170101	161455
1	2					79.9417	100.971					52	47					387030	143844
1	1					40.6022	109.56					32	36					1.98727e+06	100934
0	1					71.9614	132.053					34	36					227410	77577.8
1	1					102.299	129.251					81	40					112038	69305.1
3	3					112.298	38.5419					73	36					149162	1.675e+06
0	2					63.2643	69.8475					48	42					720139	936736
1	3					54.3896	131.342					44	30					753850	51984
1	1					63.7608	124.69					48	64					764500	238399
1	2					75.1376	62.6987					60	34					463373	1.10733e+06
1	1					85.1282	63.2138					72	36					379759	266577
1						80.6425	88.2624					30	39					207835	301768
1						55.6004	104.002					33	37					366166	97298.5
1						116.596	109.966					36	87					52413.2	172541
0						68.0232	89.089					43	32					506959	329472
2						114.61	44.6199					81	30					230238	1.00468e+06
1						97.0274	119.595					62	50					193115	86817.7
3						70.1629	97.9494					36	35					340219	128115
0						160.071	91.3734					79	85					121683	219826
1						35.527	82.5656					27	48					907511	325336
1						82.2513	99.8491					41	101					197999	178761
2						56.0226	36.9696					28	35					466183	1.0094e+06
1						44.4236	80.7564					31	63					1.9551e+06	226849
2						72.4163	44.5598					49	33					395870	1.29553e+06
1						40.1677	97.1455					27	51					1.4576e+06	244491
0						98.2134	70.9127					54	31					609053	213696
1						143.236	78.2015					99	34					87863.5	323967
1						65.4347	130.672					29	43					366166	80846.4
0						83.5336	109.243					37	34					177752	212642
2						67.9968	65.2195					42	41					639324	323513
0						76.7041	68.2647					65	30					517950	198233
1						78.4232	92.5152					65	37					297579	114614
0						92.2887	114.952					97	40					442908	106132
3						68.3463	65.4858					42	31					371766	238617
1						65.1041	54.043					34	36					411405	462577
1						88.183	61.5919					46	32					219415	211192
2						93.8137	137.415					34	79					215321	87293.1
3						65.3714	123.806					55	50					310820	93403.3
1						53.7038	94.3393					42	38					574626	252901
2						62.7257	41.0695					52	41					590183	1.28015e+06
2						81.1104	64.4771					35	31					345368	447763
2						102.451	78.1417					40	30					122738	225215
0						30.9818	53.1535					27	35					1.97212e+06	447664
3						89.3657	96.3314					55	36					175612	44662.1
						40.8075	48.1797					35	38					468674	611176
						97.4905	98.3838					31	38					86207.8	209787
						128.186	119.69					318	44					191107	76791.5
						55.2768	42.815					35	35					862331	431748
						144.44	82.8105					95	41					46861	166537
						41.1392	90.756					39	33					1.39677e+06	185759
						85.3223	129.427					47	59					340980	44329.4
						62.7066	70.8568					46	42					414747	158097
						54.9047	137.369					47	31					772378	69740.4
						83.1904	42.0946					62	50					331087	594711
						64.3563	36.9409					39	38					400066	1.35167e+06
						74.4822	59.6165					38	35					188787	309153
						71.5985	111.07					31	50					689833	142284
						53.152	86.4986					29	38					439192	326967
						113.804	91.2074					44	36					124501	247552
						94.6101	109.941					34	39					116740	73072.1
						71.7046	143.333					34	38					301447	97394.6
						83.9761	69.7028					68	31					282122	370261
						54.9789	92.6545					36	33					436647	152028
							130.681						38						52706.5
							58.9304						42						154563

## Sheet: Suppl. Figure 1
Supplementary Figure 1d - GluA2Q Somatic Patch Rectification Index									Supplementary Figure 1e - GluA2Q ΔNTD Somatic Patch Rectification Index
Untrans.	GluA2Q	+ ΔNSF	+ ΔPDZ	+ A1ICD	+ CTD-null				Untrans.	GluA2Q ΔNTD	+ ΔNSF	+ ΔPDZ	+ A1ICD	+ CTD-null
0.641049	0.179314	0.265452	0.203511	0.190852	0.214833				0.602952	0.226631	0.213476	0.20831	0.218695	0.109684
0.628978	0.123818	0.213785	0.228186	0.419557	0.121235				0.707404	0.243313	0.397617	0.17625	0.170957	0.174792
0.582182	0.197451	0.28213	0.188575	0.157197	0.185613				0.715509	0.0928031	0.169992	0.160371	0.0989539	0.0506229
0.602253	0.131175	0.321242	0.272262	0.197987	0.241657				0.639359	0.187615	0.168438	0.193231	0.166855	0.0549632
0.581337	0.0407759			0.270286					0.563937	0.227908		0.232004	0.108742
For panels 1f-g, see Figure 1 data tab

## Sheet: Suppl. Figure 2
Supplementary Figure 2a - AMPAR and NMDAR EPSCs Cre vs Untransfected									Supplementary Figure 2b - AMPAR and NMDAR EPSCs GluA2Q vs Untransfected								Supplementary Figure 2c - AMPAR and NMDAR EPSCs GluA2Q CTD-null vs Untransfected							Supplementary Figure 2d - AMPAR and NMDAR EPSCs GluA2Q ΔNTD vs Untransfected									Supplementary Figure 2e - AMPAR and NMDAR EPSCs GluA2Q ΔNTD CTD-null vs Untransfected								Supplementary Figure 2f - Normalised AMPAR EPSCs
AMPAR EPSC			NMDAR EPSC						AMPAR EPSC			NMDAR EPSC					AMPAR EPSC			NMDAR EPSC				AMPAR EPSC			NMDAR EPSC						AMPAR EPSC			NMDAR EPSC
Untransfected	Cre		Untransfected	Cre					Untransfected	GluA2Q		Untransfected	GluA2Q				Untransfected	GluA2Q CTD-null		Untransfected	GluA2Q CTD-null			Untransfected	GluA2Q ΔNTD		Untransfected	GluA2Q ΔNTD					Untransfected	GluA2Q ΔNTD CTD-null		Untransfected	GluA2Q ΔNTD CTD-null				Untransfected	GluA2Q	Untransfected	GluA2Q CTD-null	Untransfected	GluA2Q ΔNTD	Untransfected	GluA2Q ΔNTD CTD-null	Untransfected
-50.2438	-3.72446		10.53	9.03					-16.6793	-11.5972		23.07	13.3				-7.55092	-10.5683		1.49	0.45			-14.522	-38.4775		38.71	20.54					-12.7578	-6.2762		5.05	5.27				0.31393	0.218277	0.353613	0.494918	0.295285	0.782389	0.271391	0.133511	1.00434
-25.0872	-6.73991		8.35	9.13					-25.5899	-44.4294		18.66	21.12				-9.29303	-10.5583		0.31	16.22			-39.8446	-23.8631		6.58	16.81					-44.2907	-31.9911		6.53	9.91				0.48164	0.836228	0.435197	0.49445	0.810187	0.485224	0.942177	0.680533	0.501475
-27.0808	-4.57532		9.84	6.04					-102.09	-148.45		21.57	30.06				-14.4102	-8.21744		5.34	2.9			-92.8282	-28.9856		4.09	18.59					-112.137	-39.2183		16.98	10.94				1.92149	2.79405	0.674836	0.384826	1.88754	0.589383	2.38544	0.834274	0.541327
-45.0121	-4.58129		25.91	15.82					-45.8541	-39.7247		25.84	13.25				-36.0409	-39.841		8.16	5.73			-31.477	-26.7395		22.09	16.01					-66.6903	-9.93429		1.18	0.96				0.863043	0.747679	1.68781	1.86577	0.640043	0.543712	1.41867	0.211328	0.89976
-36.4671	-7.00179		16.26	15.62					-30.3516	-67.4316		10.06	28.28				-35.5102	-54.4158						-58.8688	-45.3608		46.83	33.89					-36.0464	-59.4193		3.44	9.09				0.571263	1.26916	1.66296	2.54832	1.19702	0.922351	0.7668	1.264	0.728952
-41.9076	-9.69074		23.99	29.29					-69.1371	-54.9455		21.52	14.55											-65.4457	-27.6961		34.99	33.64					-72.0903	-20.4		47.47	12.9				1.30126	1.03416			1.33075	0.563163	1.53355	0.43396	0.837703
									-34.2807	-49.7065		27.1	33.33											-41.2704	-34.5989		9.31	18.89					-20.6983	-49.3641		7.23	11.55				0.645214	0.935551			0.839179	0.703522	0.440306	1.0501
									-101.063	-94.2594		5.93	5.06																												1.90216	1.7741
[truncated: 1 more columns]

## Sheet: Suppl. Figure 3
Supplementary Figure 3a - GluA1 Somatic Patch Rectification Index								Supplementary Figure 3c - GluA1 CTD-null							Supplementary Figure 3d - GluA1 Constitutive trafficking													Supplementary Figure 3e - GluA1 ΔNTD ΔPDZ
Ctrl	GluA1	+ ΔPDZ	+ CTD null	GluA1 ΔNTD	+ ΔPDZ			Rectification Index			AMPAR EPSCs (pA)				Rectification Index						AMPAR EPSCs (pA)							Rectification Index						AMPAR EPSCs (pA)
0.548464	0.145278	0.105318	0.219885	0.443505	0.327591			Untrans.	GluA1 CTD-null		Untrans.	GluA1 CTD-null			Untrans.	GluA1 + TTX		Untrans.	GluA1-GFP		Untrans.	GluA1 + TTX		Untrans.	GluA1-GFP			Untrans.	GluA1 ΔNTD		Untrans.	GluA1 ΔNTD ΔPDZ		Untrans.	GluA1 ΔNTD		Untrans.	GluA1 ΔNTD ΔPDZ
0.658359	0.192032	0.239972	0.0649127	0.076795	0.281429			0.651719	0.365911		37.9595	31.8067			0.354158	0.393384		0.665231	0.644942		72.0432	64.6005		66.8521	68.7224			0.683862	0.746267		0.47911	0.49321		12.0618	15.7788		37.9019	40.3059
0.593258	0.188627	0.122239	0.23422	0.164771	0.257557			0.79195	0.411028		55.8939	45.1017			0.488289	0.274705		0.758235	0.615927		44.8244	47.5375		74.0936	30.1594			0.261902	0.439354		0.294173	0.472376		16.2597	18.5097		65.6611	36.7066
0.587688	0.155777	0.132095	0.0953226	0.17125	0.189033			0.510064	0.562877		57.4432	45.854			0.716859	0.284089		0.500459	0.477071		120.682	36.5476		82.6081	47.5176			0.440668	0.619831		0.473281	0.418623		19.1574	9.54436		82.591	35.2459
0.595688	0.184838			0.170675				0.816757	0.852539		17.2927	32.0652			0.854184	0.245092		0.570696	0.712609		131.862	77.1146		73.6518	79.4021			0.730265	0.653565		0.545317	0.491286		24.4093	29.0876		55.8004	50.9762
				0.0481076				0.555199	0.283726		40.0479	47.1798			0.711176	0.208774		0.839868	0.782699		74.5427	65.2905		78.9878	47.9069			0.898992	0.446727		0.435517	0.568662		18.875	10.9331		40.6818	62.509
								0.455679	0.435656		80.9737	67.4795			0.573679	0.408944		0.70889	0.577791		38.8482	54.8807		88.7653	44.2542			0.380065	0.385345		0.836285	0.714841		34.7593	16.7319		74.8125	27.718
For panel b, see Figure 2 data tab								0.344007	0.220963		71.4833	21.1916			0.776094	0.344429		0.824307	0.403466		55.6687	32.2115		16.1358	73.4826			0.472538	0.332509		0.455326	0.289968		40.5527	22.2401		41.5018	56.2767
								0.657741	0.337861		39.6603	44.8366						0.68048	0.543026		39.9678	39.7452		30.5939	56.0856			0.8	0.709248		0.733245	0.603227		51.638	28.1447		49.18	50.1645
								0.574379	0.333544		105.03	24.4831						0.634993	0.527009					56.0633	18.0259			0.495141	0.463872		0.457534	0.346169		47.6631	20.8679		84.9709	67.3233
								0.364799	0.41431		58.8249	21.2877						0.555521	0.742365					65.6287	34.9832
								0.56156	0.522261		32.1798	27.3588						0.654696	0.599982					69.1401	73.9845
								0.350813	0.387625		54.6407	69.0582						0.403705	0.422282					80.0207	39.8134
								0.680173	0.422138		49.0557	47.8175						0.322261	0.331341					66.8566	32.3678
								0.728749	0.668875		25.5705	21.596						0.388856	0.277626
								0.535721	0.331461		25.6143	36.1754						0.574855	0.474425
								0.565656	0.413165		19.728	46.5044						0.478343	0.443084
								0.701591	0.640428		23.4109	14.1017

## Sheet: Suppl. Figure 4
Supplementary Figure 4a - Cre Expression							Supplementary Figure 4b - GluA1_γ8 Rescue							Supplementary Figure 4c - GluA1_γ8 ΔPDZ Rescue
AMPAR EPSCs (pA)			NMDAR EPSCs (pA)				AMPAR EPSCs (pA)			NMDAR EPSCs (pA)				AMPAR EPSCs (pA)			NMDAR EPSCs (pA)
Untransfected	Cre		Untransfected	Cre			Untransfected	GluA1_γ8		Untransfected	GluA1_γ8			Untransfected	GluA1_γ8 ΔPDZ		Untransfected	GluA1_γ8 ΔPDZ
-152.677	-18.4726		21.2884	20.1208			-18.6926	-5.17405		10.8756	6.0409			-134.897	-15.5806		20.8482	15.4267
-131.078	-5.59021		16.8787	22.5974			-25.6762	-27.5267		5.16923	8.44084			-54.5996	-2.55205		3.64965	4.60005
-67.1738	-12.7913		9.9777	7.9107			-21.9836	-9.99509		24.3945	12.851			-38.2751	-1.4976		4.82457	3.11738
-38.5965	-5.23023		23.4017	14.3151			-38.3454	-37.6193		8.73399	10.2027			-50.7916	-6.82765		10.0794	4.69156
-135.041	-3.19463		16.8213	13.7522			-143.672	-42.4697		6.85117	5.22943			-97.2465	-5.77374		21.163	17.1229
-56.2708	-6.89147		48.003	31.287			-46.7216	-95.9254						-85.7982	-6.59433		30.3886	16.7978
							-39.4116	-24.2944						-75.3896	-12.9827		17.1752	8.15458
							-54.0449	-37.5076						-73.5983	-4.95557
														-215.588	-19.4165

[truncated: 2 more sheets: Suppl. Figure 5, Suppl. Figure 7 ]
